# Supplementary material for: A Longitudinal and Comparative Content Analysis of Instagram Fitness Posts
Source: Int J Environ Res Public Health. 2022 Jun 3;19(11):6845. doi: 10.3390/ijerph19116845 (PMC9180174; doi:10.3390/ijerph19116845)
Supplement: Supplementary file 1 [file ijerph-19-06845-s001.zip]

Archive with 1 entries (1 files):
- ijerph-1683217-supplementary.pdf
